# Supplementary material for: SpatialRNA: a Python package for easy application of Graph Neural Network models on single-molecule spatial transcriptomics dataset
Source: Bioinformatics. 2025 Dec 13;42(1):btaf659. doi: 10.1093/bioinformatics/btaf659 (PMC12777972; doi:10.1093/bioinformatics/btaf659)
Supplement: btaf659_Supplementary_Data [file btaf659_supplementary_data.zip]

Archive with 2 entries (2 files):
- TableS1.xlsx
- SpatialRNA_supplementary_material.pdf
