# Supplementary material for: SpatialRNA: a Python package for easy application of Graph Neural Network models on single-molecule spatial transcriptomics dataset
Source: Bioinformatics. 2025 Dec 13;42(1):btaf659. doi: 10.1093/bioinformatics/btaf659 (PMC12777972; doi:10.1093/bioinformatics/btaf659)
Supplement: btaf659_Supplementary_Data [file btaf659_supplementary_data.zip › TableS1.xlsx]

## Sheet: Sheet1
Table S1 Features of SpatialRNA and other methods in the field
Methods	Data input	Main output	Cell-level result	Transcript-level result	Multi-sample integration	Tiling for scalability to large sample cohorts	Varied spatial scale and precison	Flexibility with different GNNs	Software implementation	Dedicated Tutorial Site	GPU acceleration	Scalability
GraphST	Cell-level gene expression with spatial coordinates	Spatial cell clusters	Yes	No	Not natively supported	Not natively supported	large domain	No	Yes	Yes	Yes	Moderately scalable. No native tiling of tissue implemented and requires full data.
SpaGCN	H&E Images with spatial cell gene expression	Spatial cell clusters	Yes	No	Not natively supported	Not natively supported	large domain	No	Yes	Yes	Yes	Moderately scalable. No native tiling of tissue implemented and requires full data.
Spage2vec	Transcripts with spatial coordinates	Transcript-level latent embeddings	Yes (transcript-level results can be aggregated at cell-level)	Yes	Not natively supported	Not natively supported	local transcripts to large domain	No	No	Python Notebooks	Yes	Moderately scalable. No native tiling of tissue implemented and requires full data.
Baysor	Transcripts with spatial locations with optional nuclei assignment	Cell segmentation and cluster assignment for individual transcripts	No	Yes	Not natively supported	Not natively supported	local transcripts	N/A	Yes (CLT)	Yes	N/A	Moderately scalable. No native tiling of tissue implemented and requires full data.
ClusterMap	Transcripts with spatial locations, ideally with nuclei staining images (DAPI)	Cell segmentation	No	No	Not natively supported	Not natively supported	local transcripts	N/A	Yes	Python Notebooks	N/A	Moderately scalable. No native tiling of tissue implemented and requires full data.
FICTURE	Subcellular-resolution spatial transcriptomics	Pixel-level decoded factor assignment	No	Yes (with ad-hoc post-processing of pixel results and input transcripts)	Not natively supported	Not natively supported	local transcripts to large domain	N/A	Yes (CLT)	Yes	N/A	Highly scalable through chunked data processing building on a spatial factor analysis framework
SpatialRNA	Transcripts with spatial coordinates	Transcript-level latent embedding	Yes (transcript-level results can be aggregated at cell-level)	Yes	Yes	Yes	local transcripts to large domain	Yes	Yes	Yes	Yes	Highly scalable through parallelisable tissue tiling and tile graph (subgraph) construction, as well as training with on-disk graph data loading
